# Supplementary material for: Clinical Importance of Regimens in Hepatic Arterial Infusion Chemotherapy for Advanced Hepatocellular Carcinoma with Macrovascular Invasion
Source: Cancers (Basel). 2021 Sep 3;13(17):4450. doi: 10.3390/cancers13174450 (PMC8431395; doi:10.3390/cancers13174450)
Supplement: Supplementary file 1 [file cancers-13-04450-s001.zip]

Archive with 1 entries (1 files):
- cancers-1320856-supplementary.pdf
